# Supplementary material for: Production and Characterization of H. perforatum Oil-Loaded, Semi-Resorbable, Tri-Layered Hernia Mesh
Source: Polymers (Basel). 2025 Jan 19;17(2):240. doi: 10.3390/polym17020240 (PMC11768532; doi:10.3390/polym17020240)
Supplement: Supplementary file 1 [file polymers-17-00240-s001.zip]

Archive with 1 entries (1 files):
- polymers-3406004-supplementary.pdf
